# Supplementary material for: Performance of Machine Learning Models for Predicting Occult Nodal Metastasis in Oral Cavity Squamous Cell Carcinoma: A Systematic Review and Diagnostic Accuracy Meta-Analysis
Source: Cancers (Basel). 2026 Jul 15;18(14):2271. doi: 10.3390/cancers18142271 (PMC13406554; doi:10.3390/cancers18142271)
Supplement: Supplementary file 1 [file cancers-18-02271-s001.zip]

Archive with 1 entries (1 files):
- cancers-4380940-supplementary.pdf
